# Supplementary material for: ﻿Five new epigean Lagynochthonius species (Pseudoscorpiones, Chthoniidae) from southern China
Source: Zookeys. 2024 Apr 23;1198:101–34. doi: 10.3897/zookeys.1198.115609 (PMC11061558; doi:10.3897/zookeys.1198.115609)
Supplement: XML Treatment for Lagynochthonius [file zookeys.1198.115609-treatment1.xml]

<!DOCTYPE tp:taxon-treatment
  PUBLIC "-//TaxonX//DTD Taxonomic Treatment Publishing DTD v0 20100105//EN" "tax-treatment-NSO.dtd">
<tp:taxon-treatment xmlns:tp="http://www.plazi.org/taxpub"><tp:treatment-meta><kwd-group><label>Taxon classification</label><kwd>
                <named-content content-type="kingdom">Animalia</named-content>
              </kwd><kwd>
                <named-content content-type="order">Pseudoscorpiones</named-content>
              </kwd><kwd>
                <named-content content-type="family">Chthoniidae</named-content>
              </kwd></kwd-group><mixed-citation publication-type="journal"><person-group><name><surname>Sun</surname><given-names>Jianzhou</given-names></name><name><surname>Guo</surname><given-names>Xiangbo</given-names></name><name><surname>Zhang</surname><given-names>Feng</given-names></name></person-group><article-title>﻿Five new epigean <italic><tp:taxon-name><tp:taxon-name-part taxon-name-part-type="genus" reg="Lagynochthonius">Lagynochthonius</tp:taxon-name-part></tp:taxon-name></italic> species (<tp:taxon-name><tp:taxon-name-part taxon-name-part-type="order">Pseudoscorpiones</tp:taxon-name-part></tp:taxon-name>, <tp:taxon-name><tp:taxon-name-part taxon-name-part-type="family">Chthoniidae</tp:taxon-name-part></tp:taxon-name>) from southern China</article-title><source>Zookeys</source><day>23</day><month>04</month><year>2024</year><volume>1198</volume><fpage>101</fpage><lpage>134</lpage><pub-id pub-id-type="doi">10.3897/zookeys.1198.115609</pub-id></mixed-citation></tp:treatment-meta><tp:nomenclature><label>﻿Genus</label><tp:taxon-name>
              <object-id xmlns:xlink="http://www.w3.org/1999/xlink" content-type="arpha" xlink:type="simple">F25D6564-6CCE-53A7-A4BA-8D6B4B6B302E</object-id>
              <tp:taxon-name-part taxon-name-part-type="genus" reg="Lagynochthonius">Lagynochthonius</tp:taxon-name-part>
            </tp:taxon-name><tp:taxon-authority>Beier, 1951</tp:taxon-authority></tp:nomenclature><tp:treatment-sec sec-type="type species" id="SECID0E1NAC"><title>Type species.</title><p><italic><tp:taxon-name><tp:taxon-name-part taxon-name-part-type="genus" reg="Chthonius">Chthonius</tp:taxon-name-part><tp:taxon-name-part taxon-name-part-type="species" reg="johni">johni</tp:taxon-name-part></tp:taxon-name></italic> Redikorzev, 1922, by original designation.</p></tp:treatment-sec></tp:taxon-treatment>
