# Supplementary material for: ﻿Five new epigean Lagynochthonius species (Pseudoscorpiones, Chthoniidae) from southern China
Source: Zookeys. 2024 Apr 23;1198:101–34. doi: 10.3897/zookeys.1198.115609 (PMC11061558; doi:10.3897/zookeys.1198.115609)
Supplement: XML Treatment for Lagynochthonius duo [file zookeys.1198.115609-treatment2.xml]

<!DOCTYPE tp:taxon-treatment
  PUBLIC "-//TaxonX//DTD Taxonomic Treatment Publishing DTD v0 20100105//EN" "tax-treatment-NSO.dtd">
<tp:taxon-treatment xmlns:tp="http://www.plazi.org/taxpub"><tp:treatment-meta><kwd-group><label>Taxon classification</label><kwd>
                <named-content content-type="kingdom">Animalia</named-content>
              </kwd><kwd>
                <named-content content-type="order">Pseudoscorpiones</named-content>
              </kwd><kwd>
                <named-content content-type="family">Chthoniidae</named-content>
              </kwd></kwd-group><mixed-citation publication-type="journal"><person-group><name><surname>Sun</surname><given-names>Jianzhou</given-names></name><name><surname>Guo</surname><given-names>Xiangbo</given-names></name><name><surname>Zhang</surname><given-names>Feng</given-names></name></person-group><article-title>﻿Five new epigean <italic><tp:taxon-name><tp:taxon-name-part taxon-name-part-type="genus" reg="Lagynochthonius">Lagynochthonius</tp:taxon-name-part></tp:taxon-name></italic> species (<tp:taxon-name><tp:taxon-name-part taxon-name-part-type="order">Pseudoscorpiones</tp:taxon-name-part></tp:taxon-name>, <tp:taxon-name><tp:taxon-name-part taxon-name-part-type="family">Chthoniidae</tp:taxon-name-part></tp:taxon-name>) from southern China</article-title><source>Zookeys</source><day>23</day><month>04</month><year>2024</year><volume>1198</volume><fpage>101</fpage><lpage>134</lpage><pub-id pub-id-type="doi">10.3897/zookeys.1198.115609</pub-id></mixed-citation></tp:treatment-meta><tp:nomenclature><label>﻿</label><tp:taxon-name>
              <object-id xmlns:xlink="http://www.w3.org/1999/xlink" content-type="arpha" xlink:type="simple">FE29129A-3FC8-5853-9BBE-FA2BEB52F423</object-id>
              <tp:taxon-name-part taxon-name-part-type="genus" reg="Lagynochthonius">Lagynochthonius</tp:taxon-name-part>
              <tp:taxon-name-part taxon-name-part-type="species" reg="duo">duo</tp:taxon-name-part>
              <object-id xmlns:xlink="http://www.w3.org/1999/xlink" content-type="zoobank" xlink:type="simple">https://zoobank.org/C97FE3FA-C67E-47FF-B960-895E9F933AFE</object-id>
            </tp:taxon-name><tp:taxon-status xmlns:xlink="http://www.w3.org/1999/xlink" xlink:type="simple">sp. nov.</tp:taxon-status><xref ref-type="fig" rid="F1">Figs 1</xref><xref ref-type="fig" rid="F2">, 2</xref><xref ref-type="fig" rid="F3">, 3</xref><xref ref-type="fig" rid="F4">, 4</xref><xref ref-type="fig" rid="F5">, 5 Chinese name: 双毛拉伪蝎</xref></tp:nomenclature><tp:treatment-sec sec-type="type material" id="SECID0EKAAE"><title>Type material.</title><p><bold><italic>Holotype</italic></bold> ♂ (Ps.-<abbrev xmlns:xlink="http://www.w3.org/1999/xlink" xlink:title="Museum of Hebei University" id="ABBRID0EVAAE" xlink:type="simple">MHBU</abbrev>-GX2022080201): China, Guangxi, Guilin City, Longsheng Autonomous County, Longji Town, Anjiangping Area, under topsoil and in the leaf litter layer [<named-content xmlns:xlink="http://www.w3.org/1999/xlink" content-type="dwc:verbatimCoordinates" xlink:type="simple"><named-content content-type="geo-json" specific-use="{&#34;type&#34;:&#34;Point&#34;,&#34;coordinates&#34;:[110.051075,25.704208]}" id="NCID0E3AAE" xlink:type="simple">25°42′15.15″N, 110°3′3.87″E</named-content></named-content>], 419 m a.s.l., 2 August 2023, Kun Yu &amp; Jianzhou Sun leg. <bold><italic>Paratypes</italic></bold>: 3 ♂ (Ps.-<abbrev xmlns:xlink="http://www.w3.org/1999/xlink" xlink:title="Museum of Hebei University" id="ABBRID0EEBAE" xlink:type="simple">MHBU</abbrev>-GX2022080203–05) and 1 ♀ (Ps.-<abbrev xmlns:xlink="http://www.w3.org/1999/xlink" xlink:title="Museum of Hebei University" id="ABBRID0EIBAE" xlink:type="simple">MHBU</abbrev>-GX2022080202), all with the same data as the holotype.</p></tp:treatment-sec><tp:treatment-sec sec-type="etymology" id="SECID0EMBAE"><title>Etymology.</title><p>The specific name is derived from the Latin word <italic>duo</italic>, meaning dual, which refers to the presence of two setae on both tergites I and II. A noun in apposition.</p></tp:treatment-sec><tp:treatment-sec sec-type="diagnosis" id="SECID0E3BAE"><title>Diagnosis.</title><p>(♂♀). Moderately sized epigean species; carapace with four eyes, anterior margin smooth and epistome triangular; tergites I and II each with two setae, III and IV each with four setae. Rallum with eight blades. Pedipalps slender, chela 6.17–7.27 (♂), 5.06 (♀) × as long as broad; femur 5.60–6.67 (♂), 6.70 (♀) × as long as broad; only fixed chelal finger with intercalary teeth and a modified accessory tooth (<italic><abbrev xmlns:xlink="http://www.w3.org/1999/xlink" xlink:title="modified tooth" id="ABBRID0EDCAE" xlink:type="simple">td</abbrev></italic>) on prolateral-retrolateral face; chemosensory setae (<italic><abbrev xmlns:xlink="http://www.w3.org/1999/xlink" xlink:title="chemosensory setae" id="ABBRID0EICAE" xlink:type="simple">sc</abbrev></italic>) present on dorsum of chelal hand; sensilla present.</p></tp:treatment-sec><tp:treatment-sec sec-type="description" id="SECID0EMCAE"><title>Description.</title><p><bold>Males</bold> (holotype and paratypes) (Figs <xref ref-type="fig" rid="F1">1A</xref>, <xref ref-type="fig" rid="F2">2A–F</xref>, <xref ref-type="fig" rid="F3">3</xref>, <xref ref-type="fig" rid="F4">4</xref>).</p><fig id="F1" position="float" orientation="portrait"><object-id xmlns:xlink="http://www.w3.org/1999/xlink" content-type="doi" xlink:type="simple">10.3897/zookeys.1198.115609.figure1</object-id><object-id xmlns:xlink="http://www.w3.org/1999/xlink" content-type="arpha" xlink:type="simple">D228D110-2277-58CB-9BAF-AE239FD18226</object-id><label>Figure 1.</label><caption><p><italic><tp:taxon-name><tp:taxon-name-part taxon-name-part-type="genus" reg="Lagynochthonius">Lagynochthonius</tp:taxon-name-part><tp:taxon-name-part taxon-name-part-type="species" reg="duo">duo</tp:taxon-name-part></tp:taxon-name></italic> sp. nov. <bold>A</bold> holotype male (dorsal view) <bold>B</bold> paratype female (dorsal view).</p></caption><graphic xmlns:xlink="http://www.w3.org/1999/xlink" xlink:href="zookeys-1198-101_article-115609__-g001.jpg" position="float" orientation="portrait" xlink:type="simple" id="oo_1031725.jpg"><uri content-type="original_file" xlink:type="simple">https://binary.pensoft.net/fig/1031725</uri></graphic></fig><fig id="F2" position="float" orientation="portrait"><object-id xmlns:xlink="http://www.w3.org/1999/xlink" content-type="doi" xlink:type="simple">10.3897/zookeys.1198.115609.figure2</object-id><object-id xmlns:xlink="http://www.w3.org/1999/xlink" content-type="arpha" xlink:type="simple">2968D38B-3E67-50A8-BC0E-DDEB3111C3B6</object-id><label>Figure 2.</label><caption><p><italic><tp:taxon-name><tp:taxon-name-part taxon-name-part-type="genus" reg="Lagynochthonius">Lagynochthonius</tp:taxon-name-part><tp:taxon-name-part taxon-name-part-type="species" reg="duo">duo</tp:taxon-name-part></tp:taxon-name></italic> sp. nov., holotype male (<bold>A–F</bold>) paratype female (<bold>G</bold>): <bold>A</bold> left chela (lateral view) <bold>B</bold> left chela (dorsal view) <bold>C</bold> right chelicera (dorsal view) <bold>D</bold> carapace (dorsal view) <bold>E</bold> Left pedipalp (minus chela, dorsal view) <bold>F</bold> male genital area (ventral view) <bold>G</bold> female genital area (ventral view).</p></caption><graphic xmlns:xlink="http://www.w3.org/1999/xlink" xlink:href="zookeys-1198-101_article-115609__-g002.jpg" position="float" orientation="portrait" xlink:type="simple" id="oo_1031726.jpg"><uri content-type="original_file" xlink:type="simple">https://binary.pensoft.net/fig/1031726</uri></graphic></fig><p><bold><italic>Color</italic></bold> generally pale yellow, chelicerae, carapace, pedipalps and tergites slightly darker.</p><p><bold><italic>Cephalothorax</italic></bold> (Figs <xref ref-type="fig" rid="F2">2D</xref>, <xref ref-type="fig" rid="F3">3A</xref>): carapace nearly subquadrate, 0.95–0.97 × as long as broad, weakly constricted basally; posterior region with squamous sculpturing laterally, other area smooth, without furrows; anterior margin smooth, without serrate; epistome small and triangular; four well-developed eyes; with 18 setae arranged s4s: 4: 4: 2: 2, most setae heavy, long and gently curved, anterolateral setae much shorter than others; with two pairs of lyrifissures, first pair situated middle to the setae of ocular row, second pair situated lateral to the sole pair of setae of posterior row. Manducatory process with two acuminate distal setae, anterior seta less than 1/2 length of medial seta; apex of coxa I with a rounded anteromedial process; coxae II with 10 or 11 terminally indented coxal spines on each side, set as an oblique and arc row, central spines slightly longer than the others (Fig. <xref ref-type="fig" rid="F3">3D</xref>); intercoxal tubercle absent; Chaetotaxy of coxae: P 3, I 3, II 4, III 5, IV 5.</p><fig id="F3" position="float" orientation="portrait"><object-id xmlns:xlink="http://www.w3.org/1999/xlink" content-type="doi" xlink:type="simple">10.3897/zookeys.1198.115609.figure3</object-id><object-id xmlns:xlink="http://www.w3.org/1999/xlink" content-type="arpha" xlink:type="simple">51465962-3421-5DF7-A35B-4454A4982228</object-id><label>Figure 3.</label><caption><p><italic><tp:taxon-name><tp:taxon-name-part taxon-name-part-type="genus" reg="Lagynochthonius">Lagynochthonius</tp:taxon-name-part><tp:taxon-name-part taxon-name-part-type="species" reg="duo">duo</tp:taxon-name-part></tp:taxon-name></italic> sp. nov., holotype male <bold>A</bold> carapace (dorsal view) <bold>B</bold> left chelicera (dorsal view), with details of teeth <bold>C</bold> rallum <bold>D</bold> coxal spines on coxae II (ventral view) <bold>E</bold> left pedipalp (minus chela, dorsal view).</p></caption><graphic xmlns:xlink="http://www.w3.org/1999/xlink" xlink:href="zookeys-1198-101_article-115609__-g003.jpg" position="float" orientation="portrait" xlink:type="simple" id="oo_1031727.jpg"><uri content-type="original_file" xlink:type="simple">https://binary.pensoft.net/fig/1031727</uri></graphic></fig><p><bold><italic>Chelicera</italic></bold> (Figs <xref ref-type="fig" rid="F2">2C</xref>, <xref ref-type="fig" rid="F3">3B</xref>): almost as long as carapace, 1.76–1.94 × as long as broad; five setae and two lyrifissures (exterior condylar lyrifissure and exterior lyrifissure) present on hand, all setae acuminate, ventrobasal setae shorter than others; movable finger with one medial seta. Cheliceral palm has moderate wrinkle on both ventral and dorsal sides. Both fingers well provided with teeth, fixed finger with 11–17 teeth, distal one largest; movable finger with 13–18 retrorse contiguous small teeth; galea completely vestigial (Fig. <xref ref-type="fig" rid="F3">3B</xref>). Serrula exterior with 20 and serrula interior with 14 blades. Rallum with eight blades, the distal one longest and recumbent basally, with fine barbules and slightly set apart from the other blades, latter tightly grouped and with long pinnae, some of which are subdivided (Fig. <xref ref-type="fig" rid="F3">3C</xref>).</p><p><bold><italic>Pedipalp</italic></bold> (Figs <xref ref-type="fig" rid="F2">2A, B, E</xref>, <xref ref-type="fig" rid="F3">3E</xref>, <xref ref-type="fig" rid="F4">4A, B</xref>): trochanter 1.78–1.89, femur 5.60–6.67, patella 2.30–2.56, chela 6.17–7.27, hand 2.83–3.27 × as long as broad; femur 2.43–2.84 × as long as patella; movable chelal finger 1.11–1.27 × as long as hand and 0.55 × as long as chela. Setae generally long and acuminate. Chelal palm gradually constricted towards fingers, apodeme complex of movable chelal finger strongly sclerotized. Fixed chelal finger and hand with eight trichobothria, movable chelal finger with four trichobothria, <italic><abbrev xmlns:xlink="http://www.w3.org/1999/xlink" xlink:title="interior basal" id="ABBRID0ERIAE" xlink:type="simple">ib</abbrev></italic> and <italic><abbrev xmlns:xlink="http://www.w3.org/1999/xlink" xlink:title="interior sub-basal" id="ABBRID0EWIAE" xlink:type="simple">isb</abbrev></italic> situated close together, submedially on dorsum of chelal hand; <italic><abbrev xmlns:xlink="http://www.w3.org/1999/xlink" xlink:title="exterior basal" id="ABBRID0E2IAE" xlink:type="simple">eb</abbrev></italic>, <italic><abbrev xmlns:xlink="http://www.w3.org/1999/xlink" xlink:title="exterior sub-basal" id="ABBRID0EAJAE" xlink:type="simple">esb</abbrev></italic> and <italic><abbrev xmlns:xlink="http://www.w3.org/1999/xlink" xlink:title="interior sub-terminal" id="ABBRID0EFJAE" xlink:type="simple">ist</abbrev></italic> at base of fixed chelal finger; <italic><abbrev xmlns:xlink="http://www.w3.org/1999/xlink" xlink:title="exterior sub-basal" id="ABBRID0EKJAE" xlink:type="simple">esb</abbrev></italic> and <italic><abbrev xmlns:xlink="http://www.w3.org/1999/xlink" xlink:title="exterior basal" id="ABBRID0EPJAE" xlink:type="simple">eb</abbrev></italic> at almost the same level and <italic><abbrev xmlns:xlink="http://www.w3.org/1999/xlink" xlink:title="interior sub-terminal" id="ABBRID0EUJAE" xlink:type="simple">ist</abbrev></italic> slightly distal to <italic><abbrev xmlns:xlink="http://www.w3.org/1999/xlink" xlink:title="exterior sub-basal" id="ABBRID0EZJAE" xlink:type="simple">esb</abbrev></italic>; <italic><abbrev xmlns:xlink="http://www.w3.org/1999/xlink" xlink:title="interior terminal" id="ABBRID0E5JAE" xlink:type="simple">it</abbrev></italic> slightly distal to <italic><abbrev xmlns:xlink="http://www.w3.org/1999/xlink" xlink:title="exterior sub-terminal" id="ABBRID0EDKAE" xlink:type="simple">est</abbrev></italic>, situated subdistally; <italic><abbrev xmlns:xlink="http://www.w3.org/1999/xlink" xlink:title="exterior terminal" id="ABBRID0EIKAE" xlink:type="simple">et</abbrev></italic> slightly near to tip of fixed chelal finger, close to chelal teeth; <italic><abbrev xmlns:xlink="http://www.w3.org/1999/xlink" xlink:title="duplex trichobothria" id="ABBRID0ENKAE" xlink:type="simple">dx</abbrev></italic> situated distal to <italic><abbrev xmlns:xlink="http://www.w3.org/1999/xlink" xlink:title="exterior terminal" id="ABBRID0ESKAE" xlink:type="simple">et</abbrev></italic>; <italic><abbrev xmlns:xlink="http://www.w3.org/1999/xlink" xlink:title="sub-basal" id="ABBRID0EXKAE" xlink:type="simple">sb</abbrev></italic> slightly closer to <italic><abbrev xmlns:xlink="http://www.w3.org/1999/xlink" xlink:title="subterminal" id="ABBRID0E3KAE" xlink:type="simple">st</abbrev></italic> than to <italic>b</italic>; <italic>b</italic> and <italic>t</italic> situated subdistally, <italic>t</italic> situated at the same level as <italic><abbrev xmlns:xlink="http://www.w3.org/1999/xlink" xlink:title="interior terminal" id="ABBRID0EJLAE" xlink:type="simple">it</abbrev></italic> and distal to <italic>b</italic>; <italic><abbrev xmlns:xlink="http://www.w3.org/1999/xlink" xlink:title="exterior sub-terminal" id="ABBRID0EQLAE" xlink:type="simple">est</abbrev></italic> situated distal to <italic>b</italic> and close to <italic><abbrev xmlns:xlink="http://www.w3.org/1999/xlink" xlink:title="interior terminal" id="ABBRID0EXLAE" xlink:type="simple">it</abbrev></italic> (Figs <xref ref-type="fig" rid="F2">2A</xref>, <xref ref-type="fig" rid="F4">4A</xref>). Fixed chelal finger with sensilla <italic><abbrev xmlns:xlink="http://www.w3.org/1999/xlink" xlink:title="apical sensilla of fixed chelal finger" id="ABBRID0EEMAE" xlink:type="simple">af</abbrev><sub>1–2</sub></italic> close together, near tip; movable chelal finger with four sensilla: <italic><abbrev xmlns:xlink="http://www.w3.org/1999/xlink" xlink:title="apical sensilla of movable chelal finger" id="ABBRID0EKMAE" xlink:type="simple">am</abbrev><sub>1–2</sub></italic> near tip, <italic>p<sub>2</sub></italic> slightly distad of <italic>p<sub>1</sub></italic>, <italic>p<sub>1</sub></italic> slightly distad of <italic><abbrev xmlns:xlink="http://www.w3.org/1999/xlink" xlink:title="sub-basal" id="ABBRID0E3MAE" xlink:type="simple">sb</abbrev></italic> and very close to chelal teeth (Fig. <xref ref-type="fig" rid="F4">4A</xref>). Microsetae (chemosensory setae) present on dorsum of chelal hand (Figs <xref ref-type="fig" rid="F2">2B</xref>, <xref ref-type="fig" rid="F4">4B</xref>). Both chelal fingers with a row of teeth, spaced regularly along the margin, teeth smaller distally and proximally: fixed finger with 17 or 18 well-spaced, pointed teeth, plus three or four intercalary microdenticles, and a modified accessory tooth on prolateral-retrolateral face (<italic><abbrev xmlns:xlink="http://www.w3.org/1999/xlink" xlink:title="modified tooth" id="ABBRID0ENNAE" xlink:type="simple">td</abbrev></italic>, slightly distal to <italic><abbrev xmlns:xlink="http://www.w3.org/1999/xlink" xlink:title="duplex trichobothria" id="ABBRID0ESNAE" xlink:type="simple">dx</abbrev></italic>); movable finger with six or seven well-spaced, pointed teeth, plus nine or ten vestigial, rounded, contiguous basal teeth.</p><fig id="F4" position="float" orientation="portrait"><object-id xmlns:xlink="http://www.w3.org/1999/xlink" content-type="doi" xlink:type="simple">10.3897/zookeys.1198.115609.figure4</object-id><object-id xmlns:xlink="http://www.w3.org/1999/xlink" content-type="arpha" xlink:type="simple">776F7805-0D24-5E2F-AD98-383D55779046</object-id><label>Figure 4.</label><caption><p><italic><tp:taxon-name><tp:taxon-name-part taxon-name-part-type="genus" reg="Lagynochthonius">Lagynochthonius</tp:taxon-name-part><tp:taxon-name-part taxon-name-part-type="species" reg="duo">duo</tp:taxon-name-part></tp:taxon-name></italic> sp. nov., holotype male <bold>A</bold> left chela (lateral view), with details of teeth and trichobothrial pattern <bold>B</bold> left chela (dorsal view) <bold>C</bold> Leg I (lateral view) <bold>D</bold> leg IV (lateral view). Abbreviations: for the chelal trichobothria: <italic>b</italic> = basal; <italic><abbrev xmlns:xlink="http://www.w3.org/1999/xlink" xlink:title="sub-basal" id="ABBRID0EUOAE" xlink:type="simple">sb</abbrev></italic> = sub-basal; <italic><abbrev xmlns:xlink="http://www.w3.org/1999/xlink" xlink:title="subterminal" id="ABBRID0EZOAE" xlink:type="simple">st</abbrev></italic> = subterminal; <italic>t</italic> = terminal; <italic><abbrev xmlns:xlink="http://www.w3.org/1999/xlink" xlink:title="interior basal" id="ABBRID0EAPAE" xlink:type="simple">ib</abbrev></italic> = interior basal; <italic><abbrev xmlns:xlink="http://www.w3.org/1999/xlink" xlink:title="interior sub-basal" id="ABBRID0EFPAE" xlink:type="simple">isb</abbrev></italic> = interior sub-basal; <italic><abbrev xmlns:xlink="http://www.w3.org/1999/xlink" xlink:title="interior sub-terminal" id="ABBRID0EKPAE" xlink:type="simple">ist</abbrev></italic> = interior sub-terminal; <italic><abbrev xmlns:xlink="http://www.w3.org/1999/xlink" xlink:title="interior terminal" id="ABBRID0EPPAE" xlink:type="simple">it</abbrev></italic> = interior terminal; <italic><abbrev xmlns:xlink="http://www.w3.org/1999/xlink" xlink:title="exterior basal" id="ABBRID0EUPAE" xlink:type="simple">eb</abbrev></italic> = exterior basal; <italic><abbrev xmlns:xlink="http://www.w3.org/1999/xlink" xlink:title="exterior sub-basal" id="ABBRID0EZPAE" xlink:type="simple">esb</abbrev></italic> = exterior sub-basal; <italic><abbrev xmlns:xlink="http://www.w3.org/1999/xlink" xlink:title="exterior sub-terminal" id="ABBRID0E5PAE" xlink:type="simple">est</abbrev></italic> = exterior sub-terminal; <italic><abbrev xmlns:xlink="http://www.w3.org/1999/xlink" xlink:title="exterior terminal" id="ABBRID0EDQAE" xlink:type="simple">et</abbrev></italic> = exterior terminal. For other abbreviations: <italic><abbrev xmlns:xlink="http://www.w3.org/1999/xlink" xlink:title="apical sensilla of fixed chelal finger" id="ABBRID0EIQAE" xlink:type="simple">af</abbrev></italic>, apical sensilla of fixed chelal finger, <italic><abbrev xmlns:xlink="http://www.w3.org/1999/xlink" xlink:title="apical sensilla of movable chelal finger" id="ABBRID0ENQAE" xlink:type="simple">am</abbrev></italic>, apical sensilla of movable chelal finger; <italic><abbrev xmlns:xlink="http://www.w3.org/1999/xlink" xlink:title="duplex trichobothria" id="ABBRID0ESQAE" xlink:type="simple">dx</abbrev></italic>, duplex trichobothria; <italic>p<sub>1–2</sub></italic>, proximal sensilla of movable chelal finger; <italic><abbrev xmlns:xlink="http://www.w3.org/1999/xlink" xlink:title="modified tooth" id="ABBRID0E2QAE" xlink:type="simple">td</abbrev></italic>, modified tooth.</p></caption><graphic xmlns:xlink="http://www.w3.org/1999/xlink" xlink:href="zookeys-1198-101_article-115609__-g004.jpg" position="float" orientation="portrait" xlink:type="simple" id="oo_1031728.jpg"><uri content-type="original_file" xlink:type="simple">https://binary.pensoft.net/fig/1031728</uri></graphic></fig><p><bold><italic>Opisthosoma</italic></bold>: generally typical, pleural membrane finely granulated. All tergites and sternites undivided; setae uniseriate and acuminate. Tergal chaetotaxy I–XII: 2: 2: 4: 4: 4: 4: 4–5: 5–7: 5–6: 4: T2T: 0. Sternal chaetotaxy IV–XII: 8–10: 10–12: 11–12: 10–11: 10–12: 10–12: 9: -: 2. Genital region: sternite II with 6–10 setae scattered on median area, genital opening slit-like, sternite III with 18–20 setae (Fig. <xref ref-type="fig" rid="F3">3F</xref>).</p><p><bold><italic>Legs</italic></bold> (Fig. <xref ref-type="fig" rid="F4">4C, D</xref>): fine granulation present on anterodorsal faces of trochanter IV, femur I; scale-like texture display on anterodorsal faces of femoropatella IV. Leg I: femur 1.71–1.94 × as long as patella; tarsus 1.88–2.13 × as long as tibia. Leg IV: femoropatella 2.65–2.81 × as long as deep; tibia 4.38–5.14 × as long as deep; with basal tactile setae on both tarsal segments: basitarsus 2.50–3.20 × as long as deep (TS = 0.35–0.53), telotarsus 9.25–12.00 × as long as deep and 2.29–2.47 × as long as basitarsus (TS = 0.23–0.33). Setae of leg I (trochanter to tibia) 3–5: 7–11: 6–7: 8–12, setae of leg IV (trochanter to basitarsus) 3: 3: 7–8: 8–9: 5–8. Arolium not divided, slightly shorter than the simple claws.</p><p><bold>Adult female</bold> (paratype) (Figs <xref ref-type="fig" rid="F1">1B</xref>, <xref ref-type="fig" rid="F2">2G</xref>). Mostly same as males; tergal chaetotaxy I–XII: 2: 2: 4: 4: 4: 6: 6: 7: 7: 4: T2T: 0; sternal chaetotaxy IV–XII: 9: 12: 12: 10: 10: 11: 9: -: 2. Genital region: sternite II with 10 setae scattered on median area, sternite III with a row of 10 setae.</p><p><bold><italic>Dimensions</italic></bold> (length/breadth or, in the case of the legs, length/depth in mm; ratios in parentheses). Males: body length 1.24–1.44. Pedipalps: trochanter 0.16–0.17/0.09 (1.78–1.89), femur 0.56–0.60/0.09–0.10 (5.60–6.67), patella 0.21–0.24/0.09–0.10 (2.30–2.56), chela 0.74–0.80/0.11–0.12 (6.17–7.27), hand 0.34–0.37/0.11–0.12 (2.83–3.27), movable chelal finger length 0.41–0.44. Chelicera 0.29–0.33/0.16–0.17 (1.76–1.94), movable finger length 0.20–0.21. Carapace 0.34–0.36/0.35–0.38 (0.95–0.97). Leg I: trochanter 0.10–0.12/0.08 (1.25–1.50), femur 0.29–0.33/0.06 (4.83–5.50), patella 0.17/0.05–0.06 (2.83–3.40), tibia 0.15–0.17/0.04 (3.75–4.25), tarsus 0.32–0.35/0.04 (8.00–8.75). Leg IV: trochanter 0.15–0.17/0.10 (1.50–1.70), femoropatella 0.45–0.53/0.16–0.20 (2.65–2.81), tibia 0.33–0.36/0.06–0.08 (4.38–5.14), basitarsus 0.15–0.17/0.05–0.06 (2.50–3.20), telotarsus 0.36–0.39/0.03–0.04 (9.25–12.00).</p><p><bold>Females</bold>: body length 1.57. Pedipalps: trochanter 0.17/0.11 (1.54), femur 0.67/0.10 (6.70), patella 0.26/0.11 (2.36), chela 0.91/0.18 (5.06), hand 0.44/0.18 (2.44), movable chelal finger length 0.49. Chelicera 0.37/0.21 (1.76), movable finger length 0.23. Carapace 0.38/0.43 (0.88). Leg I: trochanter 0.18/0.10 (1.80), femur 0.35/0.07 (5.00), patella 0.18/0.06 (3.00), tibia 0.18/0.06 (3.00), tarsus 0.39/0.04 (9.75). Leg IV: trochanter 0.19/0.11 (1.73), femoropatella 0.59/0.22 (2.68), tibia 0.38/0.08 (4.75), basitarsus 0.18/0.07 (2.57), telotarsus 0.42/0.04 (10.50).</p><fig id="F5" position="float" orientation="portrait"><object-id xmlns:xlink="http://www.w3.org/1999/xlink" content-type="doi" xlink:type="simple">10.3897/zookeys.1198.115609.figure5</object-id><object-id xmlns:xlink="http://www.w3.org/1999/xlink" content-type="arpha" xlink:type="simple">2871A4FD-F01E-5F99-B8A3-D0CBB79C97E4</object-id><label>Figure 5.</label><caption><p>Type locality of <italic><tp:taxon-name><tp:taxon-name-part taxon-name-part-type="genus" reg="Lagynochthonius">Lagynochthonius</tp:taxon-name-part><tp:taxon-name-part taxon-name-part-type="species" reg="duo">duo</tp:taxon-name-part></tp:taxon-name></italic> sp. nov. <bold>A</bold> stone step road <bold>B</bold> selected deciduous layers <bold>C</bold> beside the stream <bold>D</bold> areas where <italic><tp:taxon-name><tp:taxon-name-part taxon-name-part-type="genus" reg="Lagynochthonius">L.</tp:taxon-name-part><tp:taxon-name-part taxon-name-part-type="species" reg="duo">duo</tp:taxon-name-part></tp:taxon-name></italic> sp. nov. specimens were collected.</p></caption><graphic xmlns:xlink="http://www.w3.org/1999/xlink" xlink:href="zookeys-1198-101_article-115609__-g005.jpg" position="float" orientation="portrait" xlink:type="simple" id="oo_1031729.jpg"><uri content-type="original_file" xlink:type="simple">https://binary.pensoft.net/fig/1031729</uri></graphic></fig></tp:treatment-sec><tp:treatment-sec sec-type="remarks" id="SECID0E3TAE"><title>Remarks.</title><p><italic><tp:taxon-name><tp:taxon-name-part taxon-name-part-type="genus" reg="Lagynochthonius">Lagynochthonius</tp:taxon-name-part><tp:taxon-name-part taxon-name-part-type="species" reg="duo">duo</tp:taxon-name-part></tp:taxon-name></italic> sp. nov. differs from all other epigean species of the genus <italic><tp:taxon-name><tp:taxon-name-part taxon-name-part-type="genus" reg="Lagynochthonius">Lagynochthonius</tp:taxon-name-part></tp:taxon-name></italic> from China except <italic><tp:taxon-name><tp:taxon-name-part taxon-name-part-type="genus" reg="Lagynochthonius">L.</tp:taxon-name-part><tp:taxon-name-part taxon-name-part-type="species" reg="medog">medog</tp:taxon-name-part></tp:taxon-name></italic> by the tergal chaetotaxy I–IV: 2: 2: 4: 4. It differs from <italic><tp:taxon-name><tp:taxon-name-part taxon-name-part-type="genus" reg="Lagynochthonius">L.</tp:taxon-name-part><tp:taxon-name-part taxon-name-part-type="species" reg="medog">medog</tp:taxon-name-part></tp:taxon-name></italic> in the presence of an epistome, which is absent in <italic><tp:taxon-name><tp:taxon-name-part taxon-name-part-type="genus" reg="Lagynochthonius">L.</tp:taxon-name-part><tp:taxon-name-part taxon-name-part-type="species" reg="medog">medog</tp:taxon-name-part></tp:taxon-name></italic>, and in the presence of only fixed chelal fingers with intercalary teeth in <italic><tp:taxon-name><tp:taxon-name-part taxon-name-part-type="genus" reg="Lagynochthonius">L.</tp:taxon-name-part><tp:taxon-name-part taxon-name-part-type="species" reg="duo">duo</tp:taxon-name-part></tp:taxon-name></italic> sp. nov., whereas both chelal fingers have intercalary teeth in <italic><tp:taxon-name><tp:taxon-name-part taxon-name-part-type="genus" reg="Lagynochthonius">L.</tp:taxon-name-part><tp:taxon-name-part taxon-name-part-type="species" reg="medog">medog</tp:taxon-name-part></tp:taxon-name></italic> (<xref ref-type="bibr" rid="B1">Beier 1951</xref>, <xref ref-type="bibr" rid="B2">1967</xref>; <xref ref-type="bibr" rid="B12">Hu and Zhang 2012a</xref>, <xref ref-type="bibr" rid="B13">b</xref>; <xref ref-type="bibr" rid="B18">Zhang and Zhang 2014</xref>).</p></tp:treatment-sec><tp:treatment-sec sec-type="distribution" id="SECID0E6WAE"><title>Distribution.</title><p>China (Guangxi).</p></tp:treatment-sec><ref-list><ref id="B1"><mixed-citation xmlns:xlink="http://www.w3.org/1999/xlink" xlink:type="simple"><person-group><name name-style="western"><surname>Beier</surname><given-names>M</given-names></name></person-group> (<year>1951</year>) <article-title>Die Pseudoscorpione Indochinas.</article-title><source>Mémoires du Muséum National d’Histoire Naturelle, Paris, Nouvelle série</source><volume>1</volume>: <fpage>47</fpage>–<lpage>123</lpage>.</mixed-citation></ref><ref id="B2"><mixed-citation xmlns:xlink="http://www.w3.org/1999/xlink" xlink:type="simple"><person-group><name name-style="western"><surname>Beier</surname><given-names>M</given-names></name></person-group> (<year>1967</year>) <article-title>Pseudoscorpione vom kontinentalen Südost-Asien.</article-title><source>Pacific Insects</source><volume>9</volume>: <fpage>341</fpage>–<lpage>369</lpage>.</mixed-citation></ref><ref id="B12"><mixed-citation xmlns:xlink="http://www.w3.org/1999/xlink" xlink:type="simple"><person-group><name name-style="western"><surname>Hu</surname><given-names>JF</given-names></name><name name-style="western"><surname>Zhang</surname><given-names>F</given-names></name></person-group> (<year>2012a</year>) <article-title>New species of the genus <italic><tp:taxon-name><tp:taxon-name-part taxon-name-part-type="genus">Lagynochthonius</tp:taxon-name-part></tp:taxon-name></italic> Beier (<tp:taxon-name><tp:taxon-name-part taxon-name-part-type="order">Pseudoscorpiones</tp:taxon-name-part></tp:taxon-name>: <tp:taxon-name><tp:taxon-name-part taxon-name-part-type="family">Chthoniidae</tp:taxon-name-part></tp:taxon-name>) from Hainan Island, China.</article-title><source>Entomological News</source><volume>122</volume>(<issue>3</issue>): <fpage>223</fpage>–<lpage>232</lpage>. <ext-link xlink:href="10.3157/021.122.0303" ext-link-type="doi" xlink:type="simple">https://doi.org/10.3157/021.122.0303</ext-link></mixed-citation></ref><ref id="B13"><mixed-citation xmlns:xlink="http://www.w3.org/1999/xlink" xlink:type="simple"><person-group><name name-style="western"><surname>Hu</surname><given-names>JF</given-names></name><name name-style="western"><surname>Zhang</surname><given-names>F</given-names></name></person-group> (<year>2012b</year>) <article-title>A new species of <italic><tp:taxon-name><tp:taxon-name-part taxon-name-part-type="genus">Lagynochthonius</tp:taxon-name-part></tp:taxon-name></italic> (Pseudoscorpions: <tp:taxon-name><tp:taxon-name-part taxon-name-part-type="family">Chthoniidae</tp:taxon-name-part></tp:taxon-name>) from Yunnan Province, China.</article-title><source>Acta Arachnologica</source><volume>61</volume>(<issue>1</issue>): <fpage>21</fpage>–<lpage>25</lpage>. <ext-link xlink:href="10.2476/asjaa.61.21" ext-link-type="doi" xlink:type="simple">https://doi.org/10.2476/asjaa.61.21</ext-link></mixed-citation></ref><ref id="B18"><mixed-citation xmlns:xlink="http://www.w3.org/1999/xlink" xlink:type="simple"><person-group><name name-style="western"><surname>Zhang</surname><given-names>FB</given-names></name><name name-style="western"><surname>Zhang</surname><given-names>F</given-names></name></person-group> (<year>2014</year>) <article-title>Two new species of the pseudoscorpion genus <italic><tp:taxon-name><tp:taxon-name-part taxon-name-part-type="genus">Lagynochthonius</tp:taxon-name-part></tp:taxon-name></italic> from China (<tp:taxon-name><tp:taxon-name-part taxon-name-part-type="order">Pseudoscorpiones</tp:taxon-name-part></tp:taxon-name>: <tp:taxon-name><tp:taxon-name-part taxon-name-part-type="family">Chthoniidae</tp:taxon-name-part></tp:taxon-name>).</article-title><source>Entomologica Fennica</source><volume>25</volume>(<issue>4</issue>): <fpage>170</fpage>–<lpage>179</lpage>. <ext-link xlink:href="10.33338/ef.48443" ext-link-type="doi" xlink:type="simple">https://doi.org/10.33338/ef.48443</ext-link></mixed-citation></ref></ref-list></tp:taxon-treatment>
